# Supplementary material for: Epigenetic and Transcriptional Modifications in Repetitive Elements in Petrol Station Workers Exposed to Benzene and MTBE
Source: Int J Environ Res Public Health. 2018 Apr 12;15(4):735. doi: 10.3390/ijerph15040735 (PMC5923777; doi:10.3390/ijerph15040735)
Supplement: Supplementary file 1 [file ijerph-15-00735-s001.zip]

Archive with 3 entries (3 files):
- Review Report Form_SF-reviewer 2 .pdf
- Supplementary Figure 1 Rota et al.pdf
- Supplementary Table 1 Rota et al.pdf
